# Supplementary material for: Age-dependent gene expression in the inner ear of big brown bats (Eptesicus fuscus)
Source: PLoS One. 2017 Oct 26;12(10):e0186667. doi: 10.1371/journal.pone.0186667 (PMC5658057; doi:10.1371/journal.pone.0186667)
Supplement: S1 Table — (XLSX) [file pone.0186667.s001.xlsx]

## Sheet: Sheet1
Plate	Batch	Gene	Individual	Age class	Est. Age	Ct avg of all reps	Std dev	Avg CT	Delta Ct rel to GAPDH (within plate)	Youngest two avg delta Ct rel to GAPDH	DeltaCT avg rel to GAPDH WITHOUT ADULT	Delta-delta avg WITHOUT adult	Batch 1 delta Ct avg	Batch 2 delta CT avg	Batch 1 - Batch 2 diff without adult	deltaCT adj for batch effect	delta Ct adj batch - avg delta Ct	FINAL fold change adj batch then avg juv using amp factor	Log2(FINAL FC)	Fold change rel to average WITHOUT ADULT	Batch 1 avg without adult	Batch 2 avg without adult	Batch 1 - Batch 2 diff without adult	FC adj for batch effect (without adult)	Amp factor	Fold change rel to average WITHOUT ADULT using amp factor	Delta Ct Rel. to GAPDH (within plate)	Fold expression rel. to GAPDH
A	1	Tmc1	Ind1	Juv	9.388	36.98	0.20664	34.5972	13.0067	11.925	11.0047	2.00194	11.06	10.9494	0.110556	13.0067	1.94667	0.254438	-1.97461	0.249663	1.36661	1.21827	0.148342	0.249663	2.02	0.244739	13.0067	0.000121508
A	1	Tmc1	Ind2	Juv	12.244	35.5533	0.468224	34.5972	12.8033	11.925	11.0047	1.79861	11.06	10.9494	0.110556	12.8033	1.74333	0.293542	-1.76836	0.287451	1.36661	1.21827	0.148342	0.287451	2.02	0.282352	12.8033	0.000139898
A	1	Tmc1	Ind3	Juv	14.896	32.9633	0.130512	34.5972	10.12	11.925	11.0047	-0.884722	11.06	10.9494	0.110556	10.12	-0.94	1.93656	0.953494	1.84641	1.36661	1.21827	0.148342	1.84641	2.02	1.86274	10.12	0.000898621
A	1	Tmc1	Ind4	Juv	16.12	33.8433	0.196554	34.5972	10.6767	11.925	11.0047	-0.328056	11.06	10.9494	0.110556	10.6767	-0.383333	1.30934	0.388836	1.25532	1.36661	1.21827	0.148342	1.25532	2.02	1.25942	10.6767	0.000610946
A	1	Tmc1	Ind5	Juv	16.8	34.17	0.422256	34.5972	9.45333	11.925	11.0047	-1.55139	11.06	10.9494	0.110556	9.45333	-1.60667	3.09455	1.62973	2.93099	1.36661	1.21827	0.148342	2.93099	2.02	2.97659	9.45333	0.00142647
A	1	Tmc1	Ind6	Juv	18.772	34.0733	0.326548	34.5972	10.3	11.925	11.0047	-0.704722	11.06	10.9494	0.110556	10.3	-0.76	1.70635	0.77091	1.62983	1.36661	1.21827	0.148342	1.62983	2.02	1.6413	10.3	0.000793215
G	2	Tmc1	Adult2	Adult		33.6733	0.326241	33.5329	8.60333	11.925	11.0047	-2.40139	11.06	10.9494	0.110556	8.71389	-2.34611	5.20461	2.37979	5.28312	1.36661	1.21827	0.148342	5.43146	2.02	5.41087	8.60333	0.00257122
G	2	Tmc1	Adult1	Adult		34.03	0.514684	33.5329	11.1767	11.925	11.0047	0.171944	11.06	10.9494	0.110556	11.2872	0.227222	0.852349	-0.230484	0.887646	1.36661	1.21827	0.148342	1.03599	2.02	0.886128	11.1767	0.000432004
G	2	Tmc1	Ind12	Juv	9.592	33.54	0.14	33.5329	10.8433	11.925	11.0047	-0.161389	11.06	10.9494	0.110556	10.9539	-0.106111	1.07746	0.107634	1.11836	1.36661	1.21827	0.148342	1.26671	2.02	1.12016	10.8433	0.000544291
G	2	Tmc1	Ind11	Juv	12.516	32.9367	0.291433	33.5329	10.73	11.925	11.0047	-0.274722	11.06	10.9494	0.110556	10.8406	-0.219444	1.16683	0.222595	1.20976	1.36661	1.21827	0.148342	1.3581	2.02	1.21307	10.73	0.000588773
G	2	Tmc1	Ind10	Juv	13.06	33.2133	0.092376	33.5329	10.4667	11.925	11.0047	-0.538056	11.06	10.9494	0.110556	10.5772	-0.482778	1.40416	0.489708	1.45201	1.36661	1.21827	0.148342	1.60036	2.02	1.45981	10.4667	0.000706674
G	2	Tmc1	Ind9	Juv	14.692	34.99	0.525642	33.5329	12.8533	11.925	11.0047	1.84861	11.06	10.9494	0.110556	12.9639	1.90389	0.262207	-1.93122	0.27766	1.36661	1.21827	0.148342	0.426002	2.02	0.272599	12.8533	0.000135133
G	2	Tmc1	Ind8	Juv	15.372	33.4467	0.274287	33.5329	10.94	11.925	11.0047	-0.0647222	11.06	10.9494	0.110556	11.0506	-0.00944444	1.00666	0.00958002	1.04588	1.36661	1.21827	0.148342	1.19423	2.02	1.04656	10.94	0.000509016
G	2	Tmc1	Ind7	Juv	16.528	32.4333	0.181751	33.5329	9.86333	11.925	11.0047	-1.14139	11.06	10.9494	0.110556	9.97389	-1.08611	2.14608	1.1017	2.20593	1.36661	1.21827	0.148342	2.35427	2.02	2.23113	9.86333	0.0010736
A	1	Tmc2	Ind1	Juv	9.388	37.1533	0.761993	36.4217	13.18	13.5667	13.3229	-0.142917	12.8844	13.7614	-0.876944	13.18	0.295556	0.806516	-0.310224	1.10414	1.3965	0.801264	0.595241	1.10414	2.07	1.10958	13.18	0.000107752
A	1	Tmc2	Ind2	Juv	12.244	35.7533	0.349333	36.4217	13.0033	13.5667	13.3229	-0.319583	12.8844	13.7614	-0.876944	13.0033	0.118889	0.917138	-0.124789	1.24797	1.3965	0.801264	0.595241	1.24797	2.07	1.26177	13.0033	0.000121789
A	1	Tmc2	Ind3	Juv	14.896	36.08	0.834386	36.4217	13.2367	13.5667	13.3229	-0.08625	12.8844	13.7614	-0.876944	13.2367	0.352222	0.773942	-0.369703	1.06161	1.3965	0.801264	0.595241	1.06161	2.07	1.06476	13.2367	0.000103602
A	1	Tmc2	Ind4	Juv	16.12	36.0833	0.605833	36.4217	12.9167	13.5667	13.3229	-0.40625	12.8844	13.7614	-0.876944	12.9167	0.0322222	0.976829	-0.0338214	1.32524	1.3965	0.801264	0.595241	1.32524	2.07	1.34389	12.9167	0.000129329
A	1	Tmc2	Ind5	Juv	16.8	37.4767	1.35964	36.4217	12.76	13.5667	13.3229	-0.562917	12.8844	13.7614	-0.876944	12.76	-0.124444	1.09476	0.130621	1.47725	1.3965	0.801264	0.595241	1.47725	2.07	1.50614	12.76	0.000144164
A	1	Tmc2	Ind6	Juv	18.772	35.9833	0.332916	36.4217	12.21	13.5667	13.3229	-1.11292	12.8844	13.7614	-0.876944	12.21	-0.674444	1.63344	0.707918	2.16282	1.3965	0.801264	0.595241	2.16282	2.07	2.24724	12.21	0.000211069
G	2	Tmc2	Adult2	Adult		35.6367	0.439356	36.0798	10.5667	13.5667	13.3229	-2.75625	12.8844	13.7614	-0.876944	9.68972	-3.19472	10.2197	3.35328	6.75638	1.3965	0.801264	0.595241	7.35162	2.07	7.42837	10.5667	0.000659351
G	2	Tmc2	Adult1	Adult		35.57	0.335112	36.0798	12.7167	13.5667	13.3229	-0.60625	12.8844	13.7614	-0.876944	11.8397	-1.04472	2.13846	1.09657	1.5223	1.3965	0.801264	0.595241	2.11754	2.07	1.55438	12.7167	0.00014856
G	2	Tmc2	Ind12	Juv	9.592	36.65	0.8937	36.0798	13.9533	13.5667	13.3229	0.630417	12.8844	13.7614	-0.876944	13.0764	0.191944	0.869664	-0.201471	0.64599	1.3965	0.801264	0.595241	1.24123	2.07	0.632131	13.9533	6.30417e-05
G	2	Tmc2	Ind11	Juv	12.516	35.64	0.678454	36.0798	13.4333	13.5667	13.3229	0.110417	12.8844	13.7614	-0.876944	12.5564	-0.328056	1.26957	0.344337	0.92632	1.3965	0.801264	0.595241	1.52156	2.07	0.922809	13.4333	9.0399e-05
G	2	Tmc2	Ind10	Juv	13.06	36.705	0.13435	36.0798	13.9583	13.5667	13.3229	0.635417	12.8844	13.7614	-0.876944	13.0814	0.196944	0.866506	-0.206719	0.643755	1.3965	0.801264	0.595241	1.239	2.07	0.629836	13.9583	6.28236e-05
G	2	Tmc2	Ind9	Juv	14.692	35.13	0.338674	36.0798	12.9933	13.5667	13.3229	-0.329583	12.8844	13.7614	-0.876944	12.1164	-0.768056	1.74857	0.806175	1.25665	1.3965	0.801264	0.595241	1.85189	2.07	1.27098	12.9933	0.000122636
G	2	Tmc2	Ind8	Juv	15.372	35.8267	0.160104	36.0798	13.32	13.5667	13.3229	-0.00291667	12.8844	13.7614	-0.876944	12.4431	-0.441389	1.37869	0.463295	1.00202	1.3965	0.801264	0.595241	1.59726	2.07	1.00212	13.32	9.77869e-05
G	2	Tmc2	Ind7	Juv	16.528	37.48	0.393446	36.0798	14.91	13.5667	13.3229	1.58708	12.8844	13.7614	-0.876944	14.0331	1.14861	0.433584	-1.20562	0.332844	1.3965	0.801264	0.595241	0.928084	2.07	0.315158	14.91	3.2482e-05
A	1	Gjb2	Ind1	Juv	9.388	30.69	0.103923	28.4089	6.71667	6.14667	5.2025	1.51417	4.87167	5.53333	-0.661667	6.71667	1.845	0.258925	-1.9494	0.350099	1.49144	0.813908	0.677533	0.350099	2.08	0.329913	6.71667	0.00950784
A	1	Gjb2	Ind2	Juv	12.244	27.74	0.0264575	28.4089	4.99	6.14667	5.2025	-0.2125	4.87167	5.53333	-0.661667	4.99	0.118333	0.916986	-0.125029	1.15869	1.49144	0.813908	0.677533	1.15869	2.08	1.16839	4.99	0.0314674
A	1	Gjb2	Ind3	Juv	14.896	27.8467	0.0702377	28.4089	5.00333	6.14667	5.2025	-0.199167	4.87167	5.53333	-0.661667	5.00333	0.131667	0.908075	-0.139117	1.14804	1.49144	0.813908	0.677533	1.14804	2.08	1.15704	5.00333	0.0311779
A	1	Gjb2	Ind4	Juv	16.12	27.8267	0.181751	28.4089	4.66	6.14667	5.2025	-0.5425	4.87167	5.53333	-0.661667	4.66	-0.211667	1.16768	0.223644	1.45649	1.49144	0.813908	0.677533	1.45649	2.08	1.48782	4.66	0.0395549
A	1	Gjb2	Ind5	Juv	16.8	28.59	0.0953939	28.4089	3.87333	6.14667	5.2025	-1.32917	4.87167	5.53333	-0.661667	3.87333	-0.998333	2.07746	1.05482	2.51258	1.49144	0.813908	0.677533	2.51258	2.08	2.64703	3.87333	0.0682355
A	1	Gjb2	Ind6	Juv	18.772	27.76	0.08544	28.4089	3.98667	6.14667	5.2025	-1.21583	4.87167	5.53333	-0.661667	3.98667	-0.885	1.91199	0.935076	2.32275	1.49144	0.813908	0.677533	2.32275	2.08	2.43619	3.98667	0.0630803
H	2	Gjb2	Adult2	Adult		30.6733	0.117189	27.9817	8.44833	6.14667	5.2025	3.24583	4.87167	5.53333	-0.661667	7.78667	2.915	0.118262	-3.07994	0.105416	1.49144	0.813908	0.677533	0.782949	2.08	0.0928153	8.44833	0.00286285
H	2	Gjb2	Adult1	Adult		28.62	0.043589	27.9817	6.54	6.14667	5.2025	1.3375	4.87167	5.53333	-0.661667	5.87833	1.00667	0.478428	-1.06363	0.395706	1.49144	0.813908	0.677533	1.07324	2.08	0.375483	6.54	0.0107464
H	2	Gjb2	Ind12	Juv	9.592	27.49	0.043589	27.9817	5.57667	6.14667	5.2025	0.374167	4.87167	5.53333	-0.661667	4.915	0.0433333	0.968762	-0.0457853	0.771551	1.49144	0.813908	0.677533	1.44908	2.08	0.760311	5.57667	0.0209535
H	2	Gjb2	Ind11	Juv	12.516	27.5	0.0556776	27.9817	5.86333	6.14667	5.2025	0.660833	4.87167	5.53333	-0.661667	5.20167	0.33	0.785306	-0.348673	0.632513	1.49144	0.813908	0.677533	1.31005	2.08	0.61633	5.86333	0.0171775
H	2	Gjb2	Ind10	Juv	13.06	27.59	0.052915	27.9817	5.45667	6.14667	5.2025	0.254167	4.87167	5.53333	-0.661667	4.795	-0.0766667	1.05775	0.0810047	0.838471	1.49144	0.813908	0.677533	1.516	2.08	0.830154	5.45667	0.0227709
H	2	Gjb2	Ind9	Juv	14.692	26.9433	0.0351188	27.9817	5.34667	6.14667	5.2025	0.144167	4.87167	5.53333	-0.661667	4.685	-0.186667	1.14649	0.197229	0.904902	1.49144	0.813908	0.677533	1.58243	2.08	0.8998	5.34667	0.024575
H	2	Gjb2	Ind8	Juv	15.372	27.8667	0.070946	27.9817	5.93667	6.14667	5.2025	0.734167	4.87167	5.53333	-0.661667	5.275	0.403333	0.744242	-0.426155	0.601165	1.49144	0.813908	0.677533	1.2787	2.08	0.584102	5.93667	0.0163262
H	2	Gjb2	Ind7	Juv	16.528	27.17	0.07	27.9817	5.02	6.14667	5.2025	-0.1825	4.87167	5.53333	-0.661667	4.35833	-0.513333	1.45637	0.54238	1.13485	1.49144	0.813908	0.677533	1.81238	2.08	1.143	5.02	0.0308198
B	1	Ceacam16	Ind1	Juv	9.388	32.0467	0.0152753	30.165	7.98667	8.88667	8.35139	-0.364722	6.63	10.0728	-3.44278	7.98667	1.35667	0.382675	-1.38581	1.28763	3.75421	0.306804	3.4474	1.28763	2.03	1.29464	7.98667	0.00394252
B	1	Ceacam16	Ind2	Juv	12.244	29.14	0.122882	30.165	6.57	8.88667	8.35139	-1.78139	6.63	10.0728	-3.44278	6.57	-0.06	1.0434	0.0612888	3.43757	3.75421	0.306804	3.4474	3.43757	2.03	3.52996	6.57	0.0105253
B	1	Ceacam16	Ind3	Juv	14.896	28.82	0.0608276	30.165	5.78	8.88667	8.35139	-2.57139	6.63	10.0728	-3.44278	5.78	-0.85	1.82546	0.868258	5.94381	3.75421	0.306804	3.4474	5.94381	2.03	6.17578	5.78	0.018199
B	1	Ceacam16	Ind4	Juv	16.12	30.36	0.157162	30.165	7.32667	8.88667	8.35139	-1.02472	6.63	10.0728	-3.44278	7.32667	0.696667	0.610629	-0.711631	2.03457	3.75421	0.306804	3.4474	2.03457	2.03	2.06585	7.32667	0.00622951
B	1	Ceacam16	Ind5	Juv	16.8	30.77	0.13	30.165	6.15	8.88667	8.35139	-2.20139	6.63	10.0728	-3.44278	6.15	-0.48	1.40475	0.49031	4.59922	3.75421	0.306804	3.4474	4.59922	2.03	4.75246	6.15	0.014082
B	1	Ceacam16	Ind6	Juv	18.772	29.8533	0.135769	30.165	5.96667	8.88667	8.35139	-2.38472	6.63	10.0728	-3.44278	5.96667	-0.663333	1.59946	0.677582	5.22243	3.75421	0.306804	3.4474	5.22243	2.03	5.41119	5.96667	0.0159902
J	2	Ceacam16	Adult2	Adult		30.0333	0.712835	31.855	6.51667	8.88667	8.35139	-1.83472	6.63	10.0728	-3.44278	3.07389	-3.55611	12.402	3.6325	3.56703	3.75421	0.306804	3.4474	7.01443	2.03	3.66581	6.51667	0.0109216
J	2	Ceacam16	Adult1	Adult		30.5867	0.552298	31.855	9.84	8.88667	8.35139	1.48861	6.63	10.0728	-3.44278	6.39722	-0.232778	1.17917	0.237778	0.356355	3.75421	0.306804	3.4474	3.80376	2.03	0.348544	9.84	0.0010911
J	2	Ceacam16	Ind12	Juv	9.592	28.7833	0.515881	31.855	9.78667	8.88667	8.35139	1.43528	6.63	10.0728	-3.44278	6.34389	-0.286111	1.22455	0.292257	0.369776	3.75421	0.306804	3.4474	3.81718	2.03	0.361958	9.78667	0.00113219
J	2	Ceacam16	Ind11	Juv	12.516	29.3833	0.434089	31.855	10.1333	8.88667	8.35139	1.78194	6.63	10.0728	-3.44278	6.69056	0.0605556	0.958031	-0.0618563	0.290791	3.75421	0.306804	3.4474	3.73819	2.03	0.283178	10.1333	0.000890354
J	2	Ceacam16	Ind10	Juv	13.06	29.2533	0.58731	31.855	9.86333	8.88667	8.35139	1.51194	6.63	10.0728	-3.44278	6.42056	-0.209444	1.15985	0.213943	0.350638	3.75421	0.306804	3.4474	3.79804	2.03	0.342833	9.86333	0.0010736
J	2	Ceacam16	Ind9	Juv	14.692	28.85	0.356791	31.855	10.4367	8.88667	8.35139	2.08528	6.63	10.0728	-3.44278	6.99389	0.363889	0.772869	-0.371705	0.235651	3.75421	0.306804	3.4474	3.68305	2.03	0.228447	10.4367	0.000721523
J	2	Ceacam16	Ind8	Juv	15.372	29.2967	0.402658	31.855	9.98333	8.88667	8.35139	1.63194	6.63	10.0728	-3.44278	6.54056	-0.0894444	1.06538	0.0913657	0.322653	3.75421	0.306804	3.4474	3.77005	2.03	0.314908	9.98333	0.00098791
J	2	Ceacam16	Ind7	Juv	16.528	28.9067	0.37899	31.855	10.2333	8.88667	8.35139	1.88194	6.63	10.0728	-3.44278	6.79056	0.160556	0.892544	-0.164004	0.271318	3.75421	0.306804	3.4474	3.71872	2.03	0.263821	10.2333	0.00083073
B	1	Pou3f4	Ind1	Juv	9.388	33.0933	0.334863	30.9256	9.03333	7.98	7.22833	1.805	7.39056	7.06611	0.324444	9.03333	1.64278	0.293276	-1.76967	0.286181	1.05088	1.13815	-0.087271	0.286181	2.11	0.259819	9.03333	0.00190852
B	1	Pou3f4	Ind2	Juv	12.244	30.42	0.115326	30.9256	7.85	7.98	7.22833	0.621667	7.39056	7.06611	0.324444	7.85	0.459444	0.709594	-0.494933	0.64992	1.05088	1.13815	-0.087271	0.64992	2.11	0.628643	7.85	0.00433426
B	1	Pou3f4	Ind3	Juv	14.896	29.82	0.0818535	30.9256	6.78	7.98	7.22833	-0.448333	7.39056	7.06611	0.324444	6.78	-0.610556	1.57758	0.657717	1.36446	1.05088	1.13815	-0.087271	1.36446	2.11	1.39761	6.78	0.00909948
B	1	Pou3f4	Ind4	Juv	16.12	30.6233	0.155671	30.9256	7.59	7.98	7.22833	0.361667	7.39056	7.06611	0.324444	7.59	0.199444	0.861636	-0.21485	0.778265	1.05088	1.13815	-0.087271	0.778265	2.11	0.76334	7.59	0.00519018
B	1	Pou3f4	Ind5	Juv	16.8	31.3033	0.315013	30.9256	6.68333	7.98	7.22833	-0.545	7.39056	7.06611	0.324444	6.68333	-0.707222	1.69566	0.76185	1.45902	1.05088	1.13815	-0.087271	1.45902	2.11	1.50222	6.68333	0.00973008
B	1	Pou3f4	Ind6	Juv	18.772	30.2933	0.173877	30.9256	6.40667	7.98	7.22833	-0.821667	7.39056	7.06611	0.324444	6.40667	-0.983889	2.08477	1.05989	1.76745	1.05088	1.13815	-0.087271	1.76745	2.11	1.84694	6.40667	0.0117869
G	2	Pou3f4	Adult2	Adult		34.01	0.327414	30.3483	8.94	7.98	7.22833	1.71167	7.39056	7.06611	0.324444	9.26444	1.87389	0.246792	-2.01863	0.305307	1.05088	1.13815	-0.087271	0.218036	2.11	0.278571	8.94	0.00203607
G	2	Pou3f4	Adult1	Adult		31.5167	0.144338	30.3483	8.66333	7.98	7.22833	1.435	7.39056	7.06611	0.324444	8.98778	1.59722	0.303423	-1.7206	0.369847	1.05088	1.13815	-0.087271	0.282576	2.11	0.342495	8.66333	0.00246648
G	2	Pou3f4	Ind12	Juv	9.592	29.6233	0.0832666	30.3483	6.92667	7.98	7.22833	-0.301667	7.39056	7.06611	0.324444	7.25111	-0.139444	1.10974	0.150216	1.23257	1.05088	1.13815	-0.087271	1.1453	2.11	1.25264	6.92667	0.00821988
G	2	Pou3f4	Ind11	Juv	12.516	29.6267	0.0665833	30.3483	7.42	7.98	7.22833	0.191667	7.39056	7.06611	0.324444	7.74444	0.353889	0.767786	-0.381224	0.875594	1.05088	1.13815	-0.087271	0.788323	2.11	0.866654	7.42	0.00583925
G	2	Pou3f4	Ind10	Juv	13.06	29.3667	0.105987	30.3483	6.62	7.98	7.22833	-0.608333	7.39056	7.06611	0.324444	6.94444	-0.446111	1.39529	0.48057	1.5245	1.05088	1.13815	-0.087271	1.43723	2.11	1.57497	6.62	0.0101667
G	2	Pou3f4	Ind9	Juv	14.692	29.2033	0.237978	30.3483	7.06667	7.98	7.22833	-0.161667	7.39056	7.06611	0.324444	7.39111	0.000555556	0.999585	-0.000598468	1.11858	1.05088	1.13815	-0.087271	1.03131	2.11	1.1283	7.06667	0.0074597
G	2	Pou3f4	Ind8	Juv	15.372	29.8433	0.080829	30.3483	7.33667	7.98	7.22833	0.108333	7.39056	7.06611	0.324444	7.66111	0.270556	0.817078	-0.291454	0.927659	1.05088	1.13815	-0.087271	0.840388	2.11	0.922294	7.33667	0.00618648
G	2	Pou3f4	Ind7	Juv	16.528	29.5967	0.0404145	30.3483	7.02667	7.98	7.22833	-0.201667	7.39056	7.06611	0.324444	7.35111	-0.0394444	1.02989	0.0424913	1.15003	1.05088	1.13815	-0.087271	1.06276	2.11	1.16251	7.02667	0.00766942
C	1	Gjb6	Ind1	Juv	9.388	34.05	0.226053	30.1122	10.3733	8.30167	6.49306	3.88028	6.79722	6.18889	0.608333	10.3733	3.57611	0.090128	-3.47188	0.0679079	1.22003	1.24962	-0.0295868	0.0679079	1.96	0.0734455	10.3733	0.000753903
C	1	Gjb6	Ind2	Juv	12.244	29.4633	0.155349	30.1122	7.01	8.30167	6.49306	0.516944	6.79722	6.18889	0.608333	7.01	0.212778	0.866591	-0.206576	0.69885	1.22003	1.24962	-0.0295868	0.69885	1.96	0.706187	7.01	0.00775854
C	1	Gjb6	Ind3	Juv	14.896	29.1133	0.112398	30.1122	6.46667	8.30167	6.49306	-0.0263889	6.79722	6.18889	0.608333	6.46667	-0.330556	1.24913	0.320921	1.01846	1.22003	1.24962	-0.0295868	1.01846	1.96	1.01792	6.46667	0.0113068
C	1	Gjb6	Ind4	Juv	16.12	29.3433	0.193993	30.1122	6.09	8.30167	6.49306	-0.403056	6.79722	6.18889	0.608333	6.09	-0.707222	1.6095	0.686609	1.32231	1.22003	1.24962	-0.0295868	1.32231	1.96	1.31158	6.09	0.01468
C	1	Gjb6	Ind5	Juv	16.8	30.04	0.155242	30.1122	5.52	8.30167	6.49306	-0.973056	6.79722	6.18889	0.608333	5.52	-1.27722	2.36198	1.24	1.96299	1.22003	1.24962	-0.0295868	1.96299	1.96	1.92478	5.52	0.0217929
C	1	Gjb6	Ind6	Juv	18.772	28.6633	0.11547	30.1122	5.32333	8.30167	6.49306	-1.16972	6.79722	6.18889	0.608333	5.32333	-1.47389	2.69621	1.43093	2.24968	1.22003	1.24962	-0.0295868	2.24968	1.96	2.19714	5.32333	0.0249757
H	2	Gjb6	Adult2	Adult		33.29	0.173494	28.8875	11.065	8.30167	6.49306	4.57194	6.79722	6.18889	0.608333	11.6733	4.87611	0.0375774	-4.73399	0.0420443	1.22003	1.24962	-0.0295868	0.0124575	1.96	0.0461128	11.065	0.00046677
H	2	Gjb6	Adult1	Adult		29.3167	0.220303	28.8875	7.23667	8.30167	6.49306	0.743611	6.79722	6.18889	0.608333	7.845	1.04778	0.494061	-1.01724	0.597243	1.22003	1.24962	-0.0295868	0.567656	1.96	0.606283	7.23667	0.0066305
H	2	Gjb6	Ind12	Juv	9.592	28.1433	0.10504	28.8875	6.23	8.30167	6.49306	-0.263056	6.79722	6.18889	0.608333	6.83833	0.0411111	0.972714	-0.0399129	1.20002	1.22003	1.24962	-0.0295868	1.17043	1.96	1.19366	6.23	0.0133224
H	2	Gjb6	Ind11	Juv	12.516	28.0433	0.130128	28.8875	6.40667	8.30167	6.49306	-0.0863889	6.79722	6.18889	0.608333	7.015	0.217778	0.863681	-0.21143	1.06171	1.22003	1.24962	-0.0295868	1.03212	1.96	1.05986	6.40667	0.0117869
H	2	Gjb6	Ind10	Juv	13.06	28.13	0.052915	28.8875	5.99667	8.30167	6.49306	-0.496389	6.79722	6.18889	0.608333	6.605	-0.192222	1.13809	0.18662	1.41068	1.22003	1.24962	-0.0295868	1.38109	1.96	1.3966	5.99667	0.0156611
H	2	Gjb6	Ind9	Juv	14.692	27.7267	0.106927	28.8875	6.13	8.30167	6.49306	-0.363056	6.79722	6.18889	0.608333	6.73833	-0.0588889	1.04042	0.0571725	1.28615	1.22003	1.24962	-0.0295868	1.25656	1.96	1.27675	6.13	0.0142786
H	2	Gjb6	Ind8	Juv	15.372	28.44	0.288444	28.8875	6.51	8.30167	6.49306	0.0169444	6.79722	6.18889	0.608333	7.11833	0.321111	0.805663	-0.311752	0.988324	1.22003	1.24962	-0.0295868	0.958737	1.96	0.988662	6.51	0.0109722
H	2	Gjb6	Ind7	Juv	16.528	28.01	0.108167	28.8875	5.86	8.30167	6.49306	-0.633056	6.79722	6.18889	0.608333	6.46833	-0.328889	1.24773	0.319303	1.55085	1.22003	1.24962	-0.0295868	1.52126	1.96	1.53114	5.86	0.0172173
C	1	Pou4f3	Ind1	Juv	9.388	36.905	1.26572	35.0308	13.2283	12.6608	12.1274	1.10097	11.7158	12.5389	-0.823056	13.2283	1.5125	0.330316	-1.59808	0.466202	1.4793	0.865553	0.613747	0.466202	2.08	0.4465	13.2283	0.000104202
C	1	Pou4f3	Ind2	Juv	12.244	34.0267	0.200333	35.0308	11.5733	12.6608	12.1274	-0.554028	11.7158	12.5389	-0.823056	11.5733	-0.1425	1.11	0.150563	1.46818	1.4793	0.865553	0.613747	1.46818	2.08	1.50043	11.5733	0.000328155
C	1	Pou4f3	Ind3	Juv	14.896	34.4133	0.40501	35.0308	11.7667	12.6608	12.1274	-0.360694	11.7158	12.5389	-0.823056	11.7667	0.0508333	0.963456	-0.0537097	1.28404	1.4793	0.865553	0.613747	1.28404	2.08	1.30234	11.7667	0.000286999
C	1	Pou4f3	Ind4	Juv	16.12	34.3933	0.299054	35.0308	11.14	12.6608	12.1274	-0.987361	11.7158	12.5389	-0.823056	11.14	-0.575833	1.52458	0.608416	1.98256	1.4793	0.865553	0.613747	1.98256	2.08	2.06084	11.14	0.000443125
C	1	Pou4f3	Ind5	Juv	16.8	35.4567	0.358097	35.0308	10.9367	12.6608	12.1274	-1.19069	11.7158	12.5389	-0.823056	10.9367	-0.779167	1.76939	0.823255	2.28263	1.4793	0.865553	0.613747	2.28263	2.08	2.39175	10.9367	0.000510194
C	1	Pou4f3	Ind6	Juv	18.772	34.99	0.169706	35.0308	11.65	12.6608	12.1274	-0.477361	11.7158	12.5389	-0.823056	11.65	-0.0658333	1.0494	0.0695584	1.39219	1.4793	0.865553	0.613747	1.39219	2.08	1.41851	11.65	0.000311172
K	2	Pou4f3	Adult2	Adult		30.7933	0.168622	34.4596	6.28333	12.6608	12.1274	-5.84403	11.7158	12.5389	-0.823056	5.46028	-6.25556	97.6479	6.60952	57.4417	1.4793	0.865553	0.613747	58.0555	2.08	72.2389	6.28333	0.0128389
K	2	Pou4f3	Adult1	Adult		34.9867	0.187705	34.4596	12.2467	12.6608	12.1274	0.119306	11.7158	12.5389	-0.823056	11.4236	-0.292222	1.23864	0.308757	0.920631	1.4793	0.865553	0.613747	1.53438	2.08	0.916333	12.2467	0.000205772
K	2	Pou4f3	Ind12	Juv	9.592	34.8067	0.681934	34.4596	12.0933	12.6608	12.1274	-0.0340278	11.7158	12.5389	-0.823056	11.2703	-0.445556	1.38585	0.470767	1.02387	1.4793	0.865553	0.613747	1.63761	2.08	1.02523	12.0933	0.000228846
K	2	Pou4f3	Ind11	Juv	12.516	35.2133	0.616144	34.4596	12.92	12.6608	12.1274	0.792639	11.7158	12.5389	-0.823056	12.0969	0.381111	0.756454	-0.402676	0.577287	1.4793	0.865553	0.613747	1.19103	2.08	0.559617	12.92	0.000129031
K	2	Pou4f3	Ind10	Juv	13.06	35.5133	0.208407	34.4596	12.7433	12.6608	12.1274	0.615972	11.7158	12.5389	-0.823056	11.9203	0.204444	0.860942	-0.216013	0.65249	1.4793	0.865553	0.613747	1.26624	2.08	0.636916	12.7433	0.000145839
K	2	Pou4f3	Ind9	Juv	14.692	35.3467	0.752684	34.4596	13.3133	12.6608	12.1274	1.18597	11.7158	12.5389	-0.823056	12.4903	0.774444	0.567123	-0.818265	0.439528	1.4793	0.865553	0.613747	1.05328	2.08	0.419552	13.3133	9.82398e-05
K	2	Pou4f3	Ind8	Juv	15.372	33.5867	0.225462	34.4596	11.16	12.6608	12.1274	-0.967361	11.7158	12.5389	-0.823056	10.3369	-1.37889	2.7452	1.45691	1.95526	1.4793	0.865553	0.613747	2.56901	2.08	2.03087	11.16	0.000437024
K	2	Pou4f3	Ind7	Juv	16.528	35.43	0.650538	34.4596	13.0033	12.6608	12.1274	0.875972	11.7158	12.5389	-0.823056	12.1803	0.464444	0.711668	-0.490724	0.544887	1.4793	0.865553	0.613747	1.15863	2.08	0.526484	13.0033	0.000121789
D	1	GFAP	Ind1	Juv	9.388	40	0	37.7436	16.1533	14.3283	13.7393	2.41403	14.3042	13.1744	1.12972	16.1533	1.84917	0.275005	-1.86247	0.187631	0.921169	2.55341	-1.63224	0.187631	2.01	0.185386	16.1533	1.37203e-05
D	1	GFAP	Ind2	Juv	12.244	38.4767	0.863095	37.7436	15.9133	14.3283	13.7393	2.17403	14.3042	13.1744	1.12972	15.9133	1.60917	0.325167	-1.62075	0.221591	0.921169	2.55341	-1.63224	0.221591	2.01	0.219201	15.9133	1.62035e-05
D	1	GFAP	Ind3	Juv	14.896	36.02	0.156205	37.7436	13.2933	14.3283	13.7393	-0.445972	14.3042	13.1744	1.12972	13.2933	-1.01083	2.02526	1.01811	1.36223	0.921169	2.55341	-1.63224	1.36223	2.01	1.36527	13.2933	9.96111e-05
D	1	GFAP	Ind4	Juv	16.12	36.1133	0.300389	37.7436	12.8667	14.3283	13.7393	-0.872639	14.3042	13.1744	1.12972	12.8667	-1.4375	2.728	1.44784	1.83101	0.921169	2.55341	-1.63224	1.83101	2.01	1.839	12.8667	0.00013389
D	1	GFAP	Ind5	Juv	16.8	38.2867	0.496521	37.7436	13.6867	14.3283	13.7393	-0.0526389	14.3042	13.1744	1.12972	13.6867	-0.6175	1.53895	0.621943	1.03716	0.921169	2.55341	-1.63224	1.03716	2.01	1.03743	13.6867	7.58408e-05
D	1	GFAP	Ind6	Juv	18.772	37.565	0.120208	37.7436	13.9117	14.3283	13.7393	0.172361	14.3042	13.1744	1.12972	13.9117	-0.3925	1.31524	0.395324	0.887389	0.921169	2.55341	-1.63224	0.887389	2.01	0.886627	13.9117	6.4889e-05
J	2	GFAP	Adult2	Adult		37.5467	0.325167	35.1504	9.9	14.3283	13.7393	-3.83931	14.3042	13.1744	1.12972	11.0297	-3.27444	9.83555	3.29801	14.3135	0.921169	2.55341	-1.63224	12.6813	2.01	14.5902	9.9	0.00104665
J	2	GFAP	Adult1	Adult		38.9767	0.58731	35.1504	14.21	14.3283	13.7393	0.470694	14.3042	13.1744	1.12972	15.3397	1.03556	0.485315	-1.04301	0.721617	0.921169	2.55341	-1.63224	-0.910622	2.01	0.719925	14.21	5.27672e-05
J	2	GFAP	Ind12	Juv	9.592	36.4033	0.650333	35.1504	12.5033	14.3283	13.7393	-1.23597	14.3042	13.1744	1.12972	13.6331	-0.671111	1.59764	0.67594	2.3554	0.921169	2.55341	-1.63224	0.723161	2.01	2.36996	12.5033	0.000172235
J	2	GFAP	Ind11	Juv	12.516	36.8767	0.20232	35.1504	13.2633	14.3283	13.7393	-0.475972	14.3042	13.1744	1.12972	14.3931	0.0888889	0.93983	-0.0895285	1.39086	0.921169	2.55341	-1.63224	-0.241384	2.01	1.39416	13.2633	0.000101704
J	2	GFAP	Ind10	Juv	13.06	36.05	0.262107	35.1504	13.9133	14.3283	13.7393	0.174028	14.3042	13.1744	1.12972	15.0431	0.738889	0.596997	-0.744206	0.886365	0.921169	2.55341	-1.63224	-0.745874	2.01	0.885596	13.9133	6.48141e-05
J	2	GFAP	Ind9	Juv	14.692	37.885	0.176777	35.1504	10.5433	14.3283	13.7393	-3.19597	14.3042	13.1744	1.12972	11.6731	-2.63111	6.27686	2.65004	9.16397	0.921169	2.55341	-1.63224	7.53173	2.01	9.31121	10.5433	0.000670101
J	2	GFAP	Ind8	Juv	15.372	36.6567	0.115902	35.1504	13.4833	14.3283	13.7393	-0.255972	14.3042	13.1744	1.12972	14.6131	0.308889	0.806021	-0.311111	1.19414	0.921169	2.55341	-1.63224	-0.438099	2.01	1.19567	13.4833	8.73197e-05
J	2	GFAP	Ind7	Juv	16.528	36	0.310966	35.1504	15.34	14.3283	13.7393	1.60069	14.3042	13.1744	1.12972	16.4697	2.16556	0.220502	-2.18114	0.329718	0.921169	2.55341	-1.63224	-1.30252	2.01	0.327096	15.34	2.41101e-05
D	1	Tspan1	Ind1	Juv	9.388	33.2233	0.40464	31.4417	9.37667	9.18833	8.30833	1.06833	8.00222	8.61444	-0.612222	9.37667	1.37444	0.360685	-1.47119	0.47687	1.37243	0.890796	0.481639	0.47687	2.1	0.45265	9.37667	0.00150433
D	1	Tspan1	Ind2	Juv	12.244	30.29	0.348712	31.4417	7.72667	9.18833	8.30833	-0.581667	8.00222	8.61444	-0.612222	7.72667	-0.275556	1.22684	0.294952	1.49658	1.37243	0.890796	0.481639	1.49658	2.1	1.53966	7.72667	0.00472108
D	1	Tspan1	Ind3	Juv	14.896	30.2467	0.107858	31.4417	7.52	9.18833	8.30833	-0.788333	8.00222	8.61444	-0.612222	7.52	-0.482222	1.43015	0.516166	1.72708	1.37243	0.890796	0.481639	1.72708	2.1	1.7948	7.52	0.00544822
D	1	Tspan1	Ind4	Juv	16.12	30.68	0.10583	31.4417	7.43333	9.18833	8.30833	-0.875	8.00222	8.61444	-0.612222	7.43333	-0.568889	1.52513	0.608933	1.83401	1.37243	0.890796	0.481639	1.83401	2.1	1.914	7.43333	0.00578554
D	1	Tspan1	Ind5	Juv	16.8	32.0267	0.0416333	31.4417	7.42667	9.18833	8.30833	-0.881667	8.00222	8.61444	-0.612222	7.42667	-0.575556	1.53269	0.616069	1.8425	1.37243	0.890796	0.481639	1.8425	2.1	1.92349	7.42667	0.00581233
D	1	Tspan1	Ind6	Juv	18.772	32.1833	0.124231	31.4417	8.53	9.18833	8.30833	0.221667	8.00222	8.61444	-0.612222	8.53	0.527778	0.675989	-0.564928	0.857574	1.37243	0.890796	0.481639	0.857574	2.1	0.848349	8.53	0.00270529
H	2	Tspan1	Adult2	Adult		33.2	1.03812	30.9438	10.975	9.18833	8.30833	2.66667	8.00222	8.61444	-0.612222	10.3628	2.36056	0.173534	-2.52671	0.15749	1.37243	0.890796	0.481639	0.639129	2.1	0.138277	10.975	0.000496816
H	2	Tspan1	Adult1	Adult		31.3033	0.617198	30.9438	9.22333	9.18833	8.30833	0.915	8.00222	8.61444	-0.612222	8.61111	0.608889	0.636509	-0.651748	0.530344	1.37243	0.890796	0.481639	1.01198	2.1	0.507188	9.22333	0.00167302
H	2	Tspan1	Ind12	Juv	9.592	30.9133	0.90013	30.9438	9	9.18833	8.30833	0.691667	8.00222	8.61444	-0.612222	8.38778	0.385556	0.751219	-0.412695	0.619138	1.37243	0.890796	0.481639	1.10078	2.1	0.598593	9	0.00195312
H	2	Tspan1	Ind11	Juv	12.516	31.4167	1.02481	30.9438	9.78	9.18833	8.30833	1.47167	8.00222	8.61444	-0.612222	9.16778	1.16556	0.421149	-1.2476	0.360566	1.37243	0.890796	0.481639	0.842204	2.1	0.335584	9.78	0.00113744
H	2	Tspan1	Ind10	Juv	13.06	30.4533	1.01904	30.9438	8.32	9.18833	8.30833	0.0116667	8.00222	8.61444	-0.612222	7.70778	-0.294444	1.24416	0.31517	0.991946	1.37243	0.890796	0.481639	1.47358	2.1	0.991381	8.32	0.00312918
H	2	Tspan1	Ind9	Juv	14.692	30.38	0.632218	30.9438	8.78333	9.18833	8.30833	0.475	8.00222	8.61444	-0.612222	8.17111	0.168889	0.882228	-0.180777	0.719467	1.37243	0.890796	0.481639	1.20111	2.1	0.702985	8.78333	0.00226962
H	2	Tspan1	Ind8	Juv	15.372	29.77	0.780449	30.9438	7.84	9.18833	8.30833	-0.468333	8.00222	8.61444	-0.612222	7.22778	-0.774444	1.7764	0.828957	1.38351	1.37243	0.890796	0.481639	1.86515	2.1	1.41549	7.84	0.0043644
H	2	Tspan1	Ind7	Juv	16.528	30.1133	0.49339	30.9438	7.96333	9.18833	8.30833	-0.345	8.00222	8.61444	-0.612222	7.35111	-0.651111	1.62107	0.696942	1.27015	1.37243	0.890796	0.481639	1.75179	2.1	1.29171	7.96333	0.0040068
E	1	Ush1C	Ind1	Juv	9.388	32.5667	0.375544	31.4311	8.83	8.80333	8.73889	0.0911111	8.06333	9.41444	-1.35111	8.83	0.766667	0.578918	-0.78857	0.938799	1.71281	0.679167	1.03365	0.938799	2.04	0.937107	8.83	0.00219738
E	1	Ush1C	Ind2	Juv	12.244	29.4533	0.310698	31.4311	7.09667	8.80333	8.73889	-1.64222	8.06333	9.41444	-1.35111	7.09667	-0.966667	1.99209	0.994284	3.12146	1.71281	0.679167	1.03365	3.12146	2.04	3.22464	7.09667	0.00730618
E	1	Ush1C	Ind3	Juv	14.896	30.7533	0.160728	31.4311	7.95333	8.80333	8.73889	-0.785556	8.06333	9.41444	-1.35111	7.95333	-0.11	1.08158	0.113143	1.72376	1.71281	0.679167	1.03365	1.72376	2.04	1.75078	7.95333	0.00403467
E	1	Ush1C	Ind4	Juv	16.12	31.0267	0.184481	31.4311	8.01333	8.80333	8.73889	-0.725556	8.06333	9.41444	-1.35111	8.01333	-0.05	1.03629	0.0514285	1.65354	1.71281	0.679167	1.03365	1.65354	2.04	1.67747	8.01333	0.00387031
E	1	Ush1C	Ind5	Juv	16.8	32.7667	0.543078	31.4311	8.07333	8.80333	8.73889	-0.665556	8.06333	9.41444	-1.35111	8.07333	0.01	0.992896	-0.0102857	1.58618	1.71281	0.679167	1.03365	1.58618	2.04	1.60722	8.07333	0.00371265
E	1	Ush1C	Ind6	Juv	18.772	32.02	0.401497	31.4311	8.41333	8.80333	8.73889	-0.325556	8.06333	9.41444	-1.35111	8.41333	0.35	0.779165	-0.359999	1.25315	1.71281	0.679167	1.03365	1.25315	2.04	1.26125	8.41333	0.00293315
I	2	Ush1C	Adult2	Adult		29.5633	0.235443	31.2525	5.59333	8.80333	8.73889	-3.14556	8.06333	9.41444	-1.35111	4.24222	-3.82111	15.2451	3.93028	8.84925	1.71281	0.679167	1.03365	9.8829	2.04	9.418	5.59333	0.0207128
I	2	Ush1C	Adult1	Adult		32.2533	0.371124	31.2525	9.89333	8.80333	8.73889	1.15444	8.06333	9.41444	-1.35111	8.54222	0.478889	0.710758	-0.49257	0.449239	1.71281	0.679167	1.03365	1.48289	2.04	0.439086	9.89333	0.0010515
I	2	Ush1C	Ind12	Juv	9.592	31.0833	0.24173	31.2525	8.77667	8.80333	8.73889	0.0377778	8.06333	9.41444	-1.35111	7.42556	-0.637778	1.57571	0.655999	0.974154	1.71281	0.679167	1.03365	2.0078	2.04	0.973426	8.77667	0.00228013
I	2	Ush1C	Ind11	Juv	12.516	31.4233	0.136504	31.2525	9.51667	8.80333	8.73889	0.777778	8.06333	9.41444	-1.35111	8.16556	0.102222	0.929713	-0.105143	0.583265	1.71281	0.679167	1.03365	1.61691	2.04	0.57435	9.51667	0.00136521
I	2	Ush1C	Ind10	Juv	13.06	30.79	0.355106	31.2525	8.52	8.80333	8.73889	-0.218889	8.06333	9.41444	-1.35111	7.16889	-0.894444	1.89211	0.919998	1.16384	1.71281	0.679167	1.03365	2.19748	2.04	1.16889	8.52	0.00272411
I	2	Ush1C	Ind9	Juv	14.692	31.4867	0.201329	31.2525	9.99667	8.80333	8.73889	1.25778	8.06333	9.41444	-1.35111	8.64556	0.582222	0.660277	-0.598856	0.418188	1.71281	0.679167	1.03365	1.45183	2.04	0.4079	9.99667	0.000978821
I	2	Ush1C	Ind8	Juv	15.372	31.6833	0.145029	31.2525	9.74	8.80333	8.73889	1.00111	8.06333	9.41444	-1.35111	8.38889	0.325556	0.792863	-0.334856	0.499615	1.71281	0.679167	1.03365	1.53326	2.04	0.489808	9.74	0.00116941
I	2	Ush1C	Ind7	Juv	16.528	31.7367	0.080829	31.2525	9.93667	8.80333	8.73889	1.19778	8.06333	9.41444	-1.35111	8.58556	0.522222	0.689135	-0.537142	0.435946	1.71281	0.679167	1.03365	1.46959	2.04	0.425728	9.93667	0.00102039
E	1	Bmp7	Ind1	Juv	9.388	33.1833	0.0929157	32.0592	9.44667	9.61667	9.37347	0.0731944	8.69139	10.0556	-1.36417	9.44667	0.755278	0.587997	-0.76612	0.950531	1.71198	0.631183	1.0808	0.950531	2.02	0.949839	9.44667	0.00143308
E	1	Bmp7	Ind2	Juv	12.244	30.8967	0.145717	32.0592	8.54	9.61667	9.37347	-0.833472	8.69139	10.0556	-1.36417	8.54	-0.151389	1.11231	0.153562	1.78197	1.71198	0.631183	1.0808	1.78197	2.02	1.79681	8.54	0.00268661
E	1	Bmp7	Ind3	Juv	14.896	31.735	0.13435	32.0592	8.935	9.61667	9.37347	-0.438472	8.69139	10.0556	-1.36417	8.935	0.243611	0.842584	-0.247108	1.35517	1.71198	0.631183	1.0808	1.35517	2.02	1.36109	8.935	0.00204313
E	1	Bmp7	Ind4	Juv	16.12	32.1233	0.162583	32.0592	9.11	9.61667	9.37347	-0.263472	8.69139	10.0556	-1.36417	9.11	0.418611	0.745035	-0.42462	1.20036	1.71198	0.631183	1.0808	1.20036	2.02	1.20352	9.11	0.00180974
E	1	Bmp7	Ind5	Juv	16.8	32.6733	0.140119	32.0592	7.98	9.61667	9.37347	-1.39347	8.69139	10.0556	-1.36417	7.98	-0.711389	1.64901	0.721601	2.6271	1.71198	0.631183	1.0808	2.6271	2.02	2.66378	7.98	0.00396078
E	1	Bmp7	Ind6	Juv	18.772	31.7433	0.0763763	32.0592	8.13667	9.61667	9.37347	-1.23681	8.69139	10.0556	-1.36417	8.13667	-0.554722	1.47702	0.562685	2.35676	1.71198	0.631183	1.0808	2.35676	2.02	2.38594	8.13667	0.0035532
I	2	Bmp7	Adult2	Adult		30.4867	0.291433	31.8421	6.51667	9.61667	9.37347	-2.85681	8.69139	10.0556	-1.36417	5.1525	-3.53889	12.0394	3.58969	7.2441	1.71198	0.631183	1.0808	8.3249	2.02	7.45297	6.51667	0.0109216
I	2	Bmp7	Adult1	Adult		32.2	0.296142	31.8421	9.84	9.61667	9.37347	0.466528	8.69139	10.0556	-1.36417	8.47583	-0.215556	1.16364	0.21865	0.723704	1.71198	0.631183	1.0808	1.8045	2.02	0.720353	9.84	0.0010911
I	2	Bmp7	Ind12	Juv	9.592	32.0933	0.145717	31.8421	9.78667	9.61667	9.37347	0.413194	8.69139	10.0556	-1.36417	8.4225	-0.268889	1.20811	0.272749	0.750959	1.71198	0.631183	1.0808	1.83176	2.02	0.747878	9.78667	0.00113219
I	2	Bmp7	Ind11	Juv	12.516	32.04	0.155242	31.8421	10.1333	9.61667	9.37347	0.759861	8.69139	10.0556	-1.36417	8.76917	0.0777778	0.946783	-0.0788943	0.590553	1.71198	0.631183	1.0808	1.67135	2.02	0.586105	10.1333	0.000890354
I	2	Bmp7	Ind10	Juv	13.06	32.1333	0.0493288	31.8421	9.86333	9.61667	9.37347	0.489861	8.69139	10.0556	-1.36417	8.49917	-0.192222	1.14471	0.194982	0.712094	1.71198	0.631183	1.0808	1.79289	2.02	0.708631	9.86333	0.0010736
I	2	Bmp7	Ind9	Juv	14.692	31.9267	0.0960902	31.8421	10.4367	9.61667	9.37347	1.06319	8.69139	10.0556	-1.36417	9.0725	0.381111	0.76494	-0.386582	0.478571	1.71198	0.631183	1.0808	1.55937	2.02	0.473535	10.4367	0.000721523
I	2	Bmp7	Ind8	Juv	15.372	31.8233	0.261598	31.8421	9.88	9.61667	9.37347	0.506528	8.69139	10.0556	-1.36417	8.51583	-0.175556	1.13137	0.178076	0.703915	1.71198	0.631183	1.0808	1.78471	2.02	0.700376	9.88	0.00106126
I	2	Bmp7	Ind7	Juv	16.528	32.0333	0.136504	31.8421	10.2333	9.61667	9.37347	0.859861	8.69139	10.0556	-1.36417	8.86917	0.177778	0.882501	-0.18033	0.551006	1.71198	0.631183	1.0808	1.63181	2.02	0.546311	10.2333	0.00083073
E	1	Col11A2	Ind1	Juv	9.388	29.155	0.120208	27.8344	5.41833	7.0975	6.94056	-1.52222	4.46667	9.41444	-4.94778	5.41833	0.951667	0.512162	-0.965328	2.87233	6.94673	0.195265	6.75146	2.87233	2.02	2.91617	5.41833	0.023384
E	1	Col11A2	Ind2	Juv	12.244	28.37	0.131149	27.8344	6.01333	7.0975	6.94056	-0.927222	4.46667	9.41444	-4.94778	6.01333	1.54667	0.337072	-1.56887	1.90161	6.94673	0.195265	6.75146	1.90161	2.02	1.91924	6.01333	0.0154813
E	1	Col11A2	Ind3	Juv	14.896	26.77	0.168226	27.8344	3.97	7.0975	6.94056	-2.97056	4.46667	9.41444	-4.94778	3.97	-0.496667	1.41794	0.503796	7.83838	6.94673	0.195265	6.75146	7.83838	2.02	8.07353	3.97	0.0638133
E	1	Col11A2	Ind4	Juv	16.12	27.4833	0.179536	27.8344	4.47	7.0975	6.94056	-2.47056	4.46667	9.41444	-4.94778	4.47	0.00333333	0.997659	-0.00338118	5.54257	6.94673	0.195265	6.75146	5.54257	2.02	5.68051	4.47	0.0451228
E	1	Col11A2	Ind5	Juv	16.8	27.6733	0.0305505	27.8344	2.98	7.0975	6.94056	-3.96056	4.46667	9.41444	-4.94778	2.98	-1.48667	2.84417	1.50801	15.5685	6.94673	0.195265	6.75146	15.5685	2.02	16.1943	2.98	0.126745
E	1	Col11A2	Ind6	Juv	18.772	27.555	0.106066	27.8344	3.94833	7.0975	6.94056	-2.99222	4.46667	9.41444	-4.94778	3.94833	-0.518333	1.43971	0.525774	7.95699	6.94673	0.195265	6.75146	7.95699	2.02	8.19746	3.94833	0.0647788
J	2	Col11A2	Adult2	Adult		32.99	0.202237	31.2525	5.59333	7.0975	6.94056	-1.34722	4.46667	9.41444	-4.94778	0.645556	-3.82111	14.6819	3.87596	2.54422	6.94673	0.195265	6.75146	9.29568	2.02	2.57855	5.59333	0.0207128
J	2	Col11A2	Adult1	Adult		30.4567	0.380832	31.2525	9.89333	7.0975	6.94056	2.95278	4.46667	9.41444	-4.94778	4.94556	0.478889	0.714119	-0.485763	0.129159	6.94673	0.195265	6.75146	6.88062	2.02	0.12542	9.89333	0.0010515
J	2	Col11A2	Ind12	Juv	9.592	27.5233	0.271539	31.2525	8.77667	7.0975	6.94056	1.83611	4.46667	9.41444	-4.94778	3.82889	-0.637778	1.56584	0.646933	0.280076	6.94673	0.195265	6.75146	7.03154	2.02	0.275005	8.77667	0.00228013
J	2	Col11A2	Ind11	Juv	12.516	28.4833	0.167432	31.2525	9.51667	7.0975	6.94056	2.57611	4.46667	9.41444	-4.94778	4.56889	0.102222	0.93065	-0.10369	0.167692	6.94673	0.195265	6.75146	6.91915	2.02	0.163449	9.51667	0.00136521
J	2	Col11A2	Ind10	Juv	13.06	27.8533	0.315647	31.2525	8.52	7.0975	6.94056	1.57944	4.46667	9.41444	-4.94778	3.57222	-0.894444	1.87551	0.907284	0.334611	6.94673	0.195265	6.75146	7.08607	2.02	0.329393	8.52	0.00272411
J	2	Col11A2	Ind9	Juv	14.692	28.71	0.236432	31.2525	9.99667	7.0975	6.94056	3.05611	4.46667	9.41444	-4.94778	5.04889	0.582222	0.664076	-0.59058	0.120232	6.94673	0.195265	6.75146	6.87169	2.02	0.116631	9.99667	0.000978821
J	2	Col11A2	Ind8	Juv	15.372	27.4967	0.240278	31.2525	9.74	7.0975	6.94056	2.79944	4.46667	9.41444	-4.94778	4.79222	0.325556	0.79541	-0.330229	0.143643	6.94673	0.195265	6.75146	6.8951	2.02	0.139697	9.74	0.00116941
J	2	Col11A2	Ind7	Juv	16.528	27.6	0.134536	31.2525	9.93667	7.0975	6.94056	2.99611	4.46667	9.41444	-4.94778	4.98889	0.522222	0.69269	-0.529719	0.125337	6.94673	0.195265	6.75146	6.8768	2.02	0.121656	9.93667	0.00102039
E	1	LoxHD1	Ind1	Juv	9.388	38.98	18.9893	35.8378	15.2433	13.8733	12.8222	2.42111	12.47	13.1744	-0.704444	15.2433	2.77333	0.142285	-2.81315	0.186712	1.72026	1.35223	0.368032	0.186712	2.02	0.182268	15.2433	2.5781e-05
E	1	LoxHD1	Ind2	Juv	12.244	33.9733	0.242143	35.8378	11.6167	13.8733	12.8222	-1.20556	12.47	13.1744	-0.704444	11.6167	-0.853333	1.82208	0.865583	2.30626	1.72026	1.35223	0.368032	2.30626	2.02	2.33409	11.6167	0.000318445
E	1	LoxHD1	Ind3	Juv	14.896	35.96	1.15365	35.8378	13.16	13.8733	12.8222	0.337778	12.47	13.1744	-0.704444	13.16	0.69	0.615613	-0.699905	0.791259	1.72026	1.35223	0.368032	0.791259	2.02	0.788604	13.16	0.000109256
E	1	LoxHD1	Ind4	Juv	16.12	34.73	0.73736	35.8378	11.7167	13.8733	12.8222	-1.10556	12.47	13.1744	-0.704444	11.7167	-0.753333	1.69837	0.764148	2.15182	1.72026	1.35223	0.368032	2.15182	2.02	2.17562	11.7167	0.00029712
E	1	LoxHD1	Ind5	Juv	16.8	36.3867	0.351331	35.8378	11.6933	13.8733	12.8222	-1.12889	12.47	13.1744	-0.704444	11.6933	-0.776667	1.72646	0.787816	2.1869	1.72026	1.35223	0.368032	2.1869	2.02	2.21161	11.6933	0.000301965
E	1	LoxHD1	Ind6	Juv	18.772	34.9967	0.175024	35.8378	11.39	13.8733	12.8222	-1.43222	12.47	13.1744	-0.704444	11.39	-1.08	2.13688	1.0955	2.69862	1.72026	1.35223	0.368032	2.69862	2.02	2.73735	11.39	0.000372622
I	2	LoxHD1	Adult2	Adult		33.87	0.183576	35.5629	9.9	13.8733	12.8222	-2.92222	12.47	13.1744	-0.704444	9.19556	-3.27444	9.99669	3.32145	7.58013	1.72026	1.35223	0.368032	7.94816	2.02	7.80377	9.9	0.00104665
I	2	LoxHD1	Adult1	Adult		36.57	0.667757	35.5629	14.21	13.8733	12.8222	1.38778	12.47	13.1744	-0.704444	13.5056	1.03556	0.482827	-1.05042	0.382153	1.72026	1.35223	0.368032	0.750185	2.02	0.376912	14.21	5.27672e-05
I	2	LoxHD1	Ind12	Juv	9.592	34.81	0.314325	35.5629	12.5033	13.8733	12.8222	-0.318889	12.47	13.1744	-0.704444	11.7989	-0.671111	1.60297	0.680745	1.24737	1.72026	1.35223	0.368032	1.6154	2.02	1.25133	12.5033	0.000172235
I	2	LoxHD1	Ind11	Juv	12.516	35.17	0.268887	35.5629	13.2633	13.8733	12.8222	0.441111	12.47	13.1744	-0.704444	12.5589	0.0888889	0.939415	-0.0901649	0.736567	1.72026	1.35223	0.368032	1.1046	2.02	0.733341	13.2633	0.000101704
I	2	LoxHD1	Ind10	Juv	13.06	35.92	0.46669	35.5629	13.9133	13.8733	12.8222	1.09111	12.47	13.1744	-0.704444	13.2089	0.738889	0.594811	-0.749496	0.4694	1.72026	1.35223	0.368032	0.837432	2.02	0.464331	13.9133	6.48141e-05
I	2	LoxHD1	Ind9	Juv	14.692	35.4267	0.793494	35.5629	10.5433	13.8733	12.8222	-2.27889	12.47	13.1744	-0.704444	9.83889	-2.63111	6.35936	2.66888	4.85304	1.72026	1.35223	0.368032	5.22107	2.02	4.96434	10.5433	0.000670101
I	2	LoxHD1	Ind8	Juv	15.372	35.5967	0.872143	35.5629	13.4833	13.8733	12.8222	0.661111	12.47	13.1744	-0.704444	12.7789	0.308889	0.804786	-0.313323	0.632391	1.72026	1.35223	0.368032	1.00042	2.02	0.628245	13.4833	8.73197e-05
I	2	LoxHD1	Ind7	Juv	16.528	37.14	0.367696	35.5629	15.34	13.8733	12.8222	2.51778	12.47	13.1744	-0.704444	14.6356	2.16556	0.218145	-2.19664	0.174612	1.72026	1.35223	0.368032	0.542644	2.02	0.170292	15.34	2.41101e-05
